# Supplementary material for: A dataset of rodent cerebrovasculature from in vivo multiphoton fluorescence microscopy imaging
Source: Sci Data. 2023 Mar 17;10:141. doi: 10.1038/s41597-023-02048-8 (PMC10023658; doi:10.1038/s41597-023-02048-8)
Supplement: Supplementary file 1 — Supplementary Table 1 [file 41597_2023_2048_MOESM1_ESM.xlsx]

## Sheet: minivess_table
	file name		data type		size (pixels)			physical size (μm)		step-size (μm)
index	raw	seg	raw	seg	x	y	z	x	y	z	species	train/val/test
1	mv01.nii.gz	mv01_y.nii.gz	uint16	uint8	512	512	22	0.994	0.994	1	mouse	train
2	mv02.nii.gz	mv02_y.nii.gz	uint16	uint8	512	512	61	4.971	4.971	5	mouse	train
3	mv03.nii.gz	mv03_y.nii.gz	uint16	uint8	512	512	64	0.994	0.994	5	mouse	train
4	mv04.nii.gz	mv04_y.nii.gz	uint16	uint8	512	512	58	0.994	0.994	5	mouse	test
5	mv05.nii.gz	mv05_y.nii.gz	uint16	uint8	512	512	71	0.994	0.994	5	mouse	train
6	mv06.nii.gz	mv06_y.nii.gz	uint16	uint8	512	512	51	0.994	0.994	5	mouse	validation
7	mv07.nii.gz	mv07_y.nii.gz	uint16	uint8	512	512	71	0.994	0.994	5	mouse	train
8	mv08.nii.gz	mv08_y.nii.gz	uint16	uint8	512	512	51	0.994	0.994	5	mouse	train
9	mv09.nii.gz	mv09_y.nii.gz	uint16	uint8	512	512	75	0.994	0.994	5	mouse	train
10	mv10.nii.gz	mv10_y.nii.gz	uint16	uint8	512	512	61	2.485	2.485	5	mouse	train
11	mv11.nii.gz	mv11_y.nii.gz	uint16	uint8	512	512	67	0.621	0.621	5	mouse	train
12	mv12.nii.gz	mv12_y.nii.gz	uint16	uint8	512	512	23	0.621	0.621	10	mouse	train
13	mv13.nii.gz	mv13_y.nii.gz	uint16	uint8	512	512	37	0.621	0.621	5	mouse	train
14	mv14.nii.gz	mv14_y.nii.gz	uint16	uint8	512	512	56	0.621	0.621	5	mouse	test
15	mv15.nii.gz	mv15_y.nii.gz	uint16	uint8	512	512	39	0.994	0.994	5	mouse	test
16	mv16.nii.gz	mv16_y.nii.gz	uint16	uint8	512	512	39	0.621	0.621	5	mouse	train
17	mv17.nii.gz	mv17_y.nii.gz	uint16	uint8	512	512	35	0.621	0.621	5	mouse	train
18	mv18.nii.gz	mv18_y.nii.gz	uint16	uint8	512	512	41	0.621	0.621	5	mouse	test
19	mv19.nii.gz	mv19_y.nii.gz	uint16	uint8	512	512	33	0.621	0.621	5	mouse	train
20	mv20.nii.gz	mv20_y.nii.gz	uint16	uint8	512	512	31	0.621	0.621	5	mouse	train
21	mv21.nii.gz	mv21_y.nii.gz	uint16	uint8	512	512	31	0.621	0.621	2	mouse	train
22	mv22.nii.gz	mv22_y.nii.gz	uint16	uint8	512	512	61	0.621	0.621	5	mouse	train
23	mv23.nii.gz	mv23_y.nii.gz	uint16	uint8	512	512	61	0.621	0.621	5	mouse	train
24	mv24.nii.gz	mv24_y.nii.gz	uint16	uint8	512	512	101	0.994	0.994	5	mouse	train
25	mv25.nii.gz	mv25_y.nii.gz	uint16	uint8	512	512	53	0.31	0.31	5	mouse	train
26	mv26.nii.gz	mv26_y.nii.gz	uint16	uint8	512	512	52	0.621	0.621	5	mouse	train
27	mv27.nii.gz	mv27_y.nii.gz	uint16	uint8	512	512	81	0.621	0.621	5	mouse	train
28	mv28.nii.gz	mv28_y.nii.gz	uint16	uint8	512	512	57	0.621	0.621	5	mouse	validation
29	mv29.nii.gz	mv29_y.nii.gz	uint16	uint8	512	512	45	0.621	0.621	5	mouse	test
30	mv30.nii.gz	mv30_y.nii.gz	uint16	uint8	512	512	27	0.621	0.621	5	mouse	train
31	mv31.nii.gz	mv31_y.nii.gz	uint16	uint8	512	512	21	0.621	0.621	10	mouse	train
32	mv32.nii.gz	mv32_y.nii.gz	uint16	uint8	512	512	25	0.621	0.621	5	mouse	test
33	mv33.nii.gz	mv33_y.nii.gz	uint16	uint8	512	512	43	0.994	0.994	5	mouse	train
34	mv34.nii.gz	mv34_y.nii.gz	uint16	uint8	512	512	110	0.994	0.994	5	mouse	train
35	mv35.nii.gz	mv35_y.nii.gz	uint16	uint8	512	512	95	0.994	0.994	5	mouse	validation
36	mv36.nii.gz	mv36_y.nii.gz	uint16	uint8	512	512	25	0.994	0.994	5	mouse	test
37	mv37.nii.gz	mv37_y.nii.gz	uint16	uint8	512	512	15	0.994	0.994	5	mouse	train
38	mv38.nii.gz	mv38_y.nii.gz	uint16	uint8	512	512	61	0.994	0.994	5	mouse	validation
39	mv39.nii.gz	mv39_y.nii.gz	uint16	uint8	512	512	5	0.994	0.994	5	mouse	train
40	mv40.nii.gz	mv40_y.nii.gz	uint16	uint8	512	512	10	0.994	0.994	5	rat	train
41	mv41.nii.gz	mv41_y.nii.gz	uint16	uint8	512	512	80	0.621	0.621	5	mouse	train
42	mv42.nii.gz	mv42_y.nii.gz	uint16	uint8	512	512	31	0.994	0.994	2	mouse	train
43	mv43.nii.gz	mv43_y.nii.gz	uint16	uint8	512	512	47	0.994	0.994	5	mouse	train
44	mv44.nii.gz	mv44_y.nii.gz	uint16	uint8	512	512	51	0.994	0.994	5	mouse	validation
45	mv45.nii.gz	mv45_y.nii.gz	uint16	uint8	512	512	78	0.994	0.994	5	mouse	train
46	mv46.nii.gz	mv46_y.nii.gz	uint16	uint8	512	512	41	0.621	0.621	5	mouse	train
47	mv47.nii.gz	mv47_y.nii.gz	uint16	uint8	512	512	17	0.994	0.994	2	mouse	train
48	mv48.nii.gz	mv48_y.nii.gz	uint16	uint8	512	512	21	0.994	0.994	5	mouse	validation
49	mv49.nii.gz	mv49_y.nii.gz	uint16	uint8	512	512	27	0.994	0.994	10	mouse	train
50	mv50.nii.gz	mv50_y.nii.gz	uint16	uint8	512	512	24	0.621	0.621	10	mouse	train
51	mv51.nii.gz	mv51_y.nii.gz	uint16	uint8	512	512	28	0.621	0.621	10	mouse	train
52	mv52.nii.gz	mv52_y.nii.gz	uint16	uint8	512	512	23	0.621	0.621	10	mouse	train
53	mv53.nii.gz	mv53_y.nii.gz	uint16	uint8	512	512	40	0.621	0.621	5	mouse	train
54	mv54.nii.gz	mv54_y.nii.gz	uint16	uint8	512	512	30	0.621	0.621	5	mouse	train
55	mv55.nii.gz	mv55_y.nii.gz	uint16	uint8	512	512	18	0.994	0.994	5	mouse	train
56	mv56.nii.gz	mv56_y.nii.gz	uint16	uint8	512	512	11	0.994	0.994	5	rat	train
57	mv57.nii.gz	mv57_y.nii.gz	uint16	uint8	512	512	13	0.994	0.994	2	rat	train
58	mv58.nii.gz	mv58_y.nii.gz	uint16	uint8	512	512	25	0.994	0.994	2	rat	validation
59	mv59.nii.gz	mv59_y.nii.gz	uint16	uint8	512	512	30	0.994	0.994	2	rat	train
60	mv60.nii.gz	mv60_y.nii.gz	uint16	uint8	512	512	56	0.994	0.994	2	rat	train
61	mv61.nii.gz	mv61_y.nii.gz	uint16	uint8	512	512	35	0.994	0.994	2	rat	train
62	mv62.nii.gz	mv62_y.nii.gz	uint16	uint8	512	512	58	0.994	0.994	5	mouse	train
63	mv63.nii.gz	mv63_y.nii.gz	uint16	uint8	512	512	54	0.994	0.994	5	mouse	train
64	mv64.nii.gz	mv64_y.nii.gz	uint16	uint8	512	512	30	0.994	0.994	5	mouse	train
65	mv65.nii.gz	mv65_y.nii.gz	uint16	uint8	512	512	31	0.994	0.994	5	mouse	train
66	mv66.nii.gz	mv66_y.nii.gz	uint16	uint8	512	512	10	0.994	0.994	5	mouse	train
67	mv67.nii.gz	mv67_y.nii.gz	uint16	uint8	512	512	9	0.994	0.994	5	mouse	train
68	mv68.nii.gz	mv68_y.nii.gz	uint16	uint8	512	512	106	0.994	0.994	2	mouse	train
69	mv69.nii.gz	mv69_y.nii.gz	uint16	uint8	512	512	37	0.994	0.994	5	mouse	train
70	mv70.nii.gz	mv70_y.nii.gz	uint16	uint8	512	512	15	0.994	0.994	5	mouse	train
